# Supplementary material for: Prediction of Neurodevelopmental Outcomes in Very Preterm Infants: Comparing Machine Learning Methods to Logistic Regression
Source: Children (Basel). 2024 Dec 12;11(12):1512. doi: 10.3390/children11121512 (PMC11674291; doi:10.3390/children11121512)
Supplement: Supplementary file 1 [file children-11-01512-s001.zip]

Archive with 1 entries (1 files):
- children-3338189-supplementary.pdf
